# Supplementary material for: TP53 mutation prevalence in normal airway epithelium as a biomarker for lung cancer risk
Source: BMC Cancer. 2023 Aug 23;23:783. doi: 10.1186/s12885-023-11266-7 (PMC10464352; doi:10.1186/s12885-023-11266-7)
Supplement: Supplementary file 1 — Additional file 1. [file 12885_2023_11266_MOESM1_ESM.xlsx]

## Sheet: Sup. Table 1
Supplementary Table 1. Primer Information
Targeted Sequences
	Forward Primer 5'-3' Sequence	Reverse Primer 5'-3' Sequence	Product Size (bp)
Sample DNA Quantification
SCGB1A1-q (SCGB1A1 gene NT and IS)	GGC CAG CAG CTT CTA TGA T	TTC CAT GGC AGC CTC ATA AC	343 (NT), 303 (IS)
NGS Library Preparation Round 1
TP53.5 (TP53 gene, exon 5)	GATCAGGCGTCTGTCGTGCTC-GTGCAGCTGTGGGTTGATTC	GATCAGGCGTCTGTCGTCGAG-CATCGCTATCTGAGCAG	175
TP53.6 (TP53 gene, exon 6)	GATCAGGCGTCTGTCGTGCTC-GTTGGCTCTGACTGTACC	GATCAGGCGTCTGTCGTCGAG-CTGGAGTCTTCCAGTGTGATGATG	152
TP53.7 (TP53 gene, exon 7)	GATCAGGCGTCTGTCGTGCTC-GGTAATCTACTGGGACGGAACAG	GATCAGGCGTCTGTCGTCGAG-GTGAGGCTCCCCTTTCTTGC	147
SCGB1A1 -ECCL (SCGB1A1 gene)	GATCAGGCGTCTGTCGTGCTC-CCCGAGCTTTCAGCGTGTC	GATCAGGCGTCTGTCGTCGAG-CTGAGCCCCTGCCTCCCTC	154
NGS Library Preparation Round 2
P5 Barcode/Adapter	AATGATACGGCGACCACCGAGATCTACACTCTTTCCCTACACGACGCTCTTCCGATCTNNNN-(xxxxxxxxxx)-GATCAGGCGTCTGTCGTGCTC		Product size
P7 Barcode/Adapter		CAAGCAGAAGACGGCATACGAGATCGGTCTCGGCATTCCTGCTGAACCGCTCTTCCGATCTNNNN-(xxxxxxxxxx)-GATCAGGCGTCTGTCGTCGAG	plus 146 bp
Forward Apex region depicted in red italics
Reverse Apex region depicted in green italics

## Sheet: Sup. Table 2
Supplementary Table 2. Barcode Sequences
Forward barcode 5'-3'			Reverse barcode 5'-3'
F1	ACACATAGTA		R1	CTGCGACTGT
F2	ACGCTCTATA		R2	GCTAGTGAGT
F3	AGACATGATA		R3	ATGATAGTCT
F4	AGCGTATCTG		R4	ACAGTCGTAT
F5	ATAGTGCACA		R5	CTGCTCAGAT
F6	ATGATCATAC		R6	TGTAGCGCAT
F7	CAGCGCATCG		R7	GACGTGACTG
F8	CATGTCTGAC		R8	AGACTCTGCG
F9	CGCTCAGTAT		R9	TCTGTATACG
F10	CGTGACGAGC		R10	GTAGTAGTAG
F11	CTAGATCGCG		R11	GCGAGCATAG
F12	CTCTAGCTCG		R12	GCTCGAGATC
F13	GATGCGTCTC		R13	TCTCACGTGC
F14	GCATGACTCT		R14	CTACGTACGC
F15	GCGTGATGAC		R15	TGTGTATAGC
F16	GCTCACATGA		R16	GACGCGCAGC
F17	GTAGAGAGTA		R17	GTGCTACTAC
F18	GTCTGCGATG		R18	ATGTACGCAC
F19	GTGTGCATCG		R19	GCATCGAGTA
F20	TAGATACGTG		R20	CATGCTGCTA
F21	TATCGTCGAG		R21	ATGTGACATA
F22	TCACAGATGT		R22	GCACAGATGA
F23	TCGAGTCGTA		R23	TACTCAGCGA
F24	TGACTGCTGT		R24	TGCTGTAGCA
F25	CACATCATCA		R25	CGTCAGTATA
F26	AGATCTGTCT		R26	CGAGCTGTAG
F27	CAGATATGAG		R27	GTCATGTGCG
F28	CGCTCTGTGT		R28	TAGTACGTGT
F29	GTCTCTCGTC		R29	GAGCTCGCTA
F30	GATACTCTCT		R30	GCGTGTGCTA
F31	AGAGATACGA		R31	CGATCTAGCG
F32	ACGCGTGTGA		R32	ATAGCGAGAT
F33	CATCATCTGA		R33	CATGACTAGA
F34	TGAGATGTCA		R34	TAGACGTACA
F35	CACAGCTCTG		R35	ACACGCATAG
F36	TAGACATCTC		R36	GACTGTATAG
F37	TCAGAGCGAG		R37	TCATACGTGA
F38	ATGAGCGCTC		R38	ACTACTGTGA
F39	ACGCTCTATA		R39	GCACAGCGTA
F40	ACACAGACTA		R40	CTCGCTCGTA
F41	GCAGCATCTC		R41	GAGCTGATCG
F42	TCTCTGATCT		R42	TCGTGCAGTG
F43	CGTGAGATCG		R43	GTCGCAGTGT
F44	ATCTCATCTG		R44	CGCGTACTGA
F45	ATCTACTCTC		R45	TCTGTGCTCA
F46	CGACTCATCG		R46	CAGCACAGCT
F47	CTACACGATA		R47	ATCTAGTCGA
F48	CTCATATCGA		R48	AGCTATGTCA
F49	ACACTACTGA		R49	GACTATGCTA
F50	GCGACACTCA		R50	TACGACATAG
F51	ATCGATCGCG		R51	GATAGCGTGC
F52	TCACGCACTG		R52	GTCGATGCTC
F53	GTGTGATGTA		R53	GTACAGTCTC
F54	TGACACGCTA		R54	TCTACTCGTA
F55	CTGTCATCTA		R55	ATGCACTCTA
F56	AGTATACGCG		R56	CTGATGACGT
F57	CTAGTCTGTG		R57	GTACGCGTGA
F58	ACATCAGTCG		R58	CTATAGCTGA
F59	AGTGCGAGAC		R59	TATGACGAGC
F60	AGTCTAGAGA		R60	AGCTGCAGTC
F61	CATATGCACA		R61	GCTCACGCAT
F62	GTGTCGCTCA		R62	GATACGATCA
F63	CGACATGCTG		R63	TGCATCACTG
F64	TGAGTGACTA		R64	TGCGCATCAG
F65	TCGTGATCGA		R65	TCTGCGATAG
F66	TGCTCTATGA		R66	CACTAGCAGA
F67	TACTCTGACA		R67	GTCTAGACGC

## Sheet: Sup. Table 3
Supplementary Table 3. ECCL/IS Mixture Characteristics
Target	Expected molecules	Measured molecules	CV
	per microliter*	per microliter**
TP53 exon 5 IS	50000
TP53 exon 6 IS	50000
TP53 exon 7 IS	50000
SCGB1A1 IS1	50000	50000
SCGB1A1 IS2	25000	25668.8	0.0415191
SCGB1A1 IS3	12500	10707.2	0.0220933
SCGB1A1 IS4	5000	5282.35	0.0403681
SCGB1A1 IS5	2500	2323.64	0.0243968
SCGB1A1 IS6	500	538.944	0.052484
SCGB1A1 IS28	500	524.56	0.0395875
SCGB1A1 IS7	250	286.54	0.0328952
SCGB1A1 IS27	250	254.426	0.0508943
SCGB1A1 IS9	125	122.864	0.102372
SCGB1A1 IS10	125	135.228	0.0342421
SCGB1A1 IS26	125	107.523	0.0923737
SCGB1A1 IS11	50	49.3852	0.119053
SCGB1A1 IS12	50	52.5321	0.178693
SCGB1A1 IS25	50	57.3426	0.189753
SCGB1A1 IS13	25	24.5156	0.166998
SCGB1A1 IS15	25	27.6785	0.19843
SCGB1A1 IS24	25	26.0391	0.17377
SCGB1A1 IS16	10	9.95885	0.246373
SCGB1A1 IS17	10	9.89187	0.402297
SCGB1A1 IS18	10	9.9929	0.329461
SCGB1A1 IS23	10	10.3192	0.332274
SCGB1A1 IS19	5	7.11589	0.307222
SCGB1A1 IS20	5	4.59559	0.35808
SCGB1A1 IS21	5	6.00947	0.328459
SCGB1A1 IS22	5	5.44662	0.410238
*Each IS was quantified individually (see Supplementary Methods) and then all IS were mixed together to yield the expected concentrations.
**The ECCL/TP53 IS Mixture was PCR amplified quantified using NGS. Data presented are the mean and CV of 9 replicates.
The SCGB1A1 IS1 at 50,000 copies/microliter (expected) was used as the gold standard to calculate molecules of each other SCGB1A1 IS in the mixture.

## Sheet: Sup. Table 4
Supplementary Table 4. Sequencing Reads
Sample Number	Number of reads*
Sample 1	35120678
Sample 2	41400154
Sample 3	30010014
Sample 4	27610154
Sample 5	30847268
Sample 6	28905226
Sample 7	27461200
Sample 8	28938812
Sample 9	29984388
Sample 10	20738922
Sample 11	24836598
Sample 12	24388842
Sample 13	25814366
Sample 14	25813642
Sample 15	29866968
Sample 16	27386948
Sample 17	26453134
Sample 18	25860242
Sample 19	28016526
Sample 20	13778774
Sample 21	15021726
Sample 22	25155356
Sample 23	219548
Sample 24	25799440
Sample 25	28328114
Sample 26	29700692
Sample 27	29799472
Sample 28	27698768		* Number of reads includes NT reads from the approximately 50,000 genome copies loaded for each of the three TP53 targets and one SCGB1A1 target (from the ECCL) plus 50,000 IS copies for each of the three TP53 targets and SCGB1A1 97,160 IS copies (see Supplementary Table 3).
Sample 29	13455882
Sample 30	25147148
Sample 31	30475354
Sample 32	27312622
Sample 33	28253316
Sample 34	28927692
Sample 35	28502884
Sample 36	27706294
Sample 37	28777168
Sample 38	27758404
Sample 39	25452998
Sample 40	26461418
Sample 41	23248264
Sample 42	24636390
Sample 43	20244494
Sample 44	25981060
Sample 45	25746478
Sample 46	26277120
Sample 47	29830652
Sample 48	23912944
Sample 49	29224250
Sample 50	25327188
Sample 51	25000130
Sample 52	17301686
Sample 53	26615784
Sample 54	27596948
Sample 55	26676502
Sample 56	25685290
Sample 57	24651894
Sample 58	25419178
Sample 59	24517944
Sample 60	22595544

## Sheet: Sup. Table 5
Supplementary Table 5. Observed Variants
Target	Chromosome	Region	Reference	Allele	Mutation Type	Protein Change	ClinVar ID	dbSNP	Sample #	1	2	3	4	5	6	7	8	9	10	11	12	13	14	15	16	17	18	19	20	21	22	38	39	40	41	42	43	44	45	46	47	48	49	50	51	52	53	54	55
									Cancer Status	Non-Cancer	Non-Cancer	Non-Cancer	Non-Cancer	Non-Cancer	Non-Cancer	Non-Cancer	Non-Cancer	Non-Cancer	Non-Cancer	Non-Cancer	Non-Cancer	Non-Cancer	Non-Cancer	Non-Cancer	Non-Cancer	Non-Cancer	Non-Cancer	Non-Cancer	Non-Cancer	Non-Cancer	Non-Cancer	Non-Cancer	Non-Cancer	Non-Cancer	Non-Cancer	Non-Cancer	Non-Cancer	Non-Cancer	Cancer	Cancer	Cancer	Cancer	Cancer	Cancer	Cancer	Cancer	Cancer	Cancer	Cancer
TP53_5	chr17	7578394	T	A	Missense Mutation	H179L	376608	rs1057519991							0.000606925			0.000658519																							0.00165903
TP53_5	chr17	7578394	T	C	Missense Mutation	H179R	376606	rs1057519991
TP53_5	chr17	7578395	G	C	Missense Mutation	H179D	376610	rs587780070
TP53_5	chr17	7578395	G	A	Missense Mutation	H179Y	127815	rs587780070																																	0.000873172
TP53_5	chr17	7578403	C	A	Missense Mutation	C176F	376569	rs786202962
TP53_5	chr17	7578403	C	T	Missense Mutation	C176Y	186451	rs786202962
TP53_5	chr17	7578406	C	A	Missense Mutation	R175L	182963	rs28934578																																			0.000937362
TP53_5	chr17	7578406	C	T	Missense Mutation	R175H	12374	rs28934578									0.000781657
TP53_5	chr17	7578413	C	A	Missense Mutation	V173L	376668	rs876660754																																			0.00176445
TP53_5	chr17	7578413	C	T	Missense Mutation	V173M	233951	rs876660754
TP53_5	chr17	7578427	T	C	Missense Mutation	H168R	428866	rs867114783
TP53_5	chr17	7578442	T	C	Missense Mutation	Y163C	127814	rs148924904										0.000763882
TP53_5	chr17	7578454	G	A	Missense Mutation	A159V	458545	rs1555526131
TP53_5	chr17	7578455	C	G	Missense Mutation	A159P	182929	rs730882000
TP53_5	chr17	7578457	C	T	Missense Mutation	R158H	141963	rs587782144								0.000350276								0.00043221
TP53_5	chr17	7578457	C	A	Missense Mutation	R158L	528248	rs587782144																																	0.00113512
TP53_5	chr17	7578461	C	A	Missense Mutation	V157F	12353	rs121912654																																			0.000413542
TP53_5	chr17	7578463	C	G	Missense Mutation	R156P	634768	rs371524413
TP53_5	chr17	7578463	C	T	Missense Mutation	R156H	127811	rs371524413																	0.000542169					0.000402641
TP53_5	chr17	7578469	C	A	Missense Mutation	G154V	651769	rs762846821
TP53_5	chr17	7578470	C	T	Missense Mutation	G154S	133284	rs137852789
TP53_5	chr17	7578475	G	C	Missense Mutation	P152R	824998	N/A																																								0.000554017
TP53_5	chr17	7578475	G	A	Missense Mutation	P152L	142766	rs587782705																																			0.000358403
TP53_5	chr17	7578476	G	A	Missense Mutation	P152S	482230	rs767328513																																								0.000277008
TP53_5	chr17	7578478	G	T	Missense Mutation	P151H	376639	rs1057520000
TP53_6	chr17	7577530	T	C	Missense Mutation	I251V	N/A*	N/A																																			0.000402313
TP53_6	chr17	7577534	C	A	Missense Mutation	R249S	12352	rs28934571																						0.000830694														0.000442309
TP53_6	chr17	7577535	C	A	Missense Mutation	R249M	376653	rs587782329
TP53_6	chr17	7577535	C	T	Missense Mutation	R249K	142241	rs587782329
TP53_6	chr17	7577538	C	A	Missense Mutation	R248L	230253	rs11540652																					0.000406149
TP53_6	chr17	7577538	C	T	Missense Mutation	R248Q	12356	rs11540652																																			0.000666331
TP53_6	chr17	7577539	G	C	Missense Mutation	R248G	376652	rs121912651																																	0.00155935
TP53_6	chr17	7577539	G	A	Missense Mutation	R248W	12347	rs121912651						0.000845224				0.000210901									0.000174685
TP53_6	chr17	7577545	T	C	Missense Mutation	M246V	100815	rs483352695																																	0.0140821							0.00047339
TP53_6	chr17	7577547	C	A	Missense Mutation	G245V	376603	rs121912656																																		0.000609803
TP53_6	chr17	7577547	C	T	Missense Mutation	G245D	12355	rs121912656									0.000426382			0.000243047																							0.00088006
TP53_6	chr17	7577548	C	A	Missense Mutation	G245C	12349	rs28934575
TP53_6	chr17	7577548	C	T	Missense Mutation	G245S	12365	rs28934575																																								0.000331373	0.000368722
TP53_6	chr17	7577549	G	T	Silent	G244=	N/A	N/A											0.00045084
TP53_6	chr17	7577550	C	A	Missense Mutation	G244V	376601	rs985033810
TP53_6	chr17	7577550	C	T	Missense Mutation	G244D	372785	rs985033810																					0.000690453														0.000452602
TP53_6	chr17	7577551	C	T	Missense Mutation	G244S	376600	rs1057519989
TP53_6	chr17	7577551	C	A	Missense Mutation	G244C	376599	rs1057519989
TP53_6	chr17	7577551	C	G	Missense Mutation	G244R	376602	rs1057519989																																			0.000188584
TP53_6	chr17	7577556	C	T	Missense Mutation	C242Y	12354	rs121912655
TP53_6	chr17	7577559	G	C	Missense Mutation	S241C	177791	rs28934573
TP53_6	chr17	7577559	G	T	Missense Mutation	S241Y	376663	rs28934573																																						0.000388529
TP53_6	chr17	7577559	G	A	Missense Mutation	S241F	12359	rs28934573
TP53_6	chr17	7577560	A	C	Missense Mutation	S241A	376665	rs1057520002									0.000852765
TP53_6	chr17	7577561	A	T	Missense Mutation	S240R	N/A	N/A																																			0.000628615
TP53_6	chr17	7577563	T	A	Missense Mutation	S240C	N/A	N/A																						0.000218057
TP53_6	chr17	7577563	T	C	Missense Mutation	S240G	584921	rs1567549584																																			0.000691476
TP53_6	chr17	7577565	T	G	Missense Mutation	N239T	376638	rs1057519999
TP53_6	chr17	7577565	T	C	Missense Mutation	N239S	376637	rs1057519999																																						0.000898767		0.000662745
TP53_6	chr17	7577566	T	C	Missense Mutation	N239D	234036	rs876660807												0.000289029
TP53_6	chr17	7577567	A	C	Missense Mutation	C238W	161515	rs193920789																																			0.000955494
TP53_6	chr17	7577568	C	T	Missense Mutation	C238Y	182935	rs730882005																																			0.000729193
TP53_6	chr17	7577568	C	G	Missense Mutation	C238S	376575	rs730882005										0.000723088
TP53_6	chr17	7577569	A	G	Missense Mutation	C238R	376576	rs1057519981									0.00047968
TP53_6	chr17	7577570	C	A	Missense Mutation	M237I	634770	rs587782664
TP53_6	chr17	7577572	T	C	Missense Mutation	M237V	182934	rs730882004							0.000376944																									0.000397096
TP53_6	chr17	7577574	T	C	Missense Mutation	Y236C	376693	rs730882026
TP53_6	chr17	7577580	T	C	Missense Mutation	Y234C	127820	rs587780073													0.000367867						0.000780945		0.000324919
TP53_7	chr17	7577078	T	C	Missense Mutation	E287G	N/A	N/A																													0.000164708							0.000137841				0.00017561
TP53_7	chr17	7577085	C	T	Missense Mutation	E285K	420133	rs112431538
TP53_7	chr17	7577085	C	G	Missense Mutation	E285Q	N/A	N/A																																			0.00016641
TP53_7	chr17	7577094	G	C	Missense Mutation	R282G	140821	rs28934574
TP53_7	chr17	7577094	G	A	Missense Mutation	R282W	12364	rs28934574																																				0.00137841
TP53_7	chr17	7577096	T	A	Missense Mutation	D281V	182968	rs587781525																																				0.000177225
TP53_7	chr17	7577097	C	T	Missense Mutation	D281N	376586	rs764146326																																		0.000671592
TP53_7	chr17	7577097	C	G	Missense Mutation	D281H	376588	rs764146326																																			0.000312019
TP53_7	chr17	7577099	C	T	Missense Mutation	R280K	376657	rs121912660																																				0.000275683	0.000276834
TP53_7	chr17	7577099	C	G	Missense Mutation	R280T	12368	rs121912660							0.000343721															0.000344899		0.00145973											0.000208013
TP53_7	chr17	7577100	T	C	Missense Mutation	R280G	376658	rs753660142										0.000477795
TP53_7	chr17	7577102	C	T	Missense Mutation	G279E	419454	rs1064793881
TP53_7	chr17	7577102	C	A	Missense Mutation	G279V	N/A	N/A
TP53_7	chr17	7577103	C	A	Missense Mutation	G279W	N/A	N/A
TP53_7	chr17	7577105	G	T	Missense Mutation	P278H	376646	rs876659802																																				0.000472599
TP53_7	chr17	7577105	G	C	Missense Mutation	P278R	376644	rs876659802
TP53_7	chr17	7577106	G	C	Missense Mutation	P278A	376645	rs17849781
TP53_7	chr17	7577107	A	C	Missense Mutation	C277W	N/A	N/A
TP53_7	chr17	7577108	C	T	Missense Mutation	C277Y	185722	rs763098116
TP53_7	chr17	7577114	C	T	Missense Mutation	C275Y	215997	rs863224451
TP53_7	chr17	7577114	C	A	Missense Mutation	C275F	376582	rs863224451																																	0.00089213
TP53_7	chr17	7577115	A	T	Missense Mutation	C275S	N/A	N/A
TP53_7	chr17	7577117	A	G	Missense Mutation	V274A	376677	rs1057520006
TP53_7	chr17	7577120	C	A	Missense Mutation	R273L	376655	rs28934576																																			0.000832051
TP53_7	chr17	7577120	C	T	Missense Mutation	R273H	12366	rs28934576			0.00044585																													0.000543981			0.000748846
TP53_7	chr17	7577121	G	T	Missense Mutation	R273S	376656	rs121913343																																			0.000561634
TP53_7	chr17	7577121	G	A	Missense Mutation	R273C	43594	rs121913343
TP53_7	chr17	7577124	C	T	Missense Mutation	V272M	185814	rs121912657						0.00149575
TP53_7	chr17	7577124	C	A	Missense Mutation	V272L	12358	rs121912657
TP53_7	chr17	7577127	C	G	Missense Mutation	E271Q	N/A	N/A
* Not Available
[truncated: 19 more columns]
